# Supplementary material for: Aggregation of Aβ40/42 chains in the presence of cyclic neuropeptides investigated by molecular dynamics simulations
Source: PLoS Comput Biol. 2021 Mar 12;17(3):e1008771. doi: 10.1371/journal.pcbi.1008771 (PMC7990313; doi:10.1371/journal.pcbi.1008771)
Supplement: S1 Table — (XLSX) [file pcbi.1008771.s007.xlsx]

## Sheet: S1_Table
Systems	First 20 ns				Last 20 ns
	Aβ-Aβ	Aβ-SCP	SCP-SCP	Total	Aβ-Aβ	Aβ-SCP	SCP-SCP	Total
Aβ42-SST14 (I)	45.29	2.38	19.39	67.06	108.89	11.13	17.67	137.68
Aβ42-SST14 (II)	50.19	4.68	20.15	75.02	100.29	14.65	28.5	143.43
Aβ42-SST14 (III)	50.13	7.87	19.95	77.94	112.42	24.52	21.8	158.74
Average	48.53	4.98	19.83	73.34	107.2	16.77	22.66	146.62
Standard Deviation	2.81	2.76	0.39	5.63	6.24	6.94	5.47	10.89
Aβ42-AVP (I)	51.5	10.66	9.69	71.84	92.63	46.05	7.05	145.72
Aβ42-AVP (II)	47.74	8.43	8.95	65.11	106.55	41.33	6.3	154.18
Aβ42-AVP (III)	56.06	16.18	7.73	79.97	110.88	47.14	8.62	166.63
Average	51.76	11.76	8.79	72.31	103.35	44.84	7.32	155.51
Standard Deviation	4.17	3.99	0.99	7.44	9.54	3.09	1.18	10.52
Aβ40-SST14 (I)	40.93	6.62	22.97	70.52	90.46	27.97	16.34	134.76
Aβ40-SST14 (II)	45.43	10.67	19.51	75.6	91.21	31.99	14.77	137.97
Aβ40-SST14 (III)	46.19	6.36	23.77	76.31	104.3	22.61	21.21	148.12
Average	44.18	7.88	22.08	74.14	95.32	27.52	17.44	140.28
Standard Deviation	2.84	2.42	2.26	3.16	7.78	4.71	3.36	6.97
