# Supplementary material for: Aggregation of Aβ40/42 chains in the presence of cyclic neuropeptides investigated by molecular dynamics simulations
Source: PLoS Comput Biol. 2021 Mar 12;17(3):e1008771. doi: 10.1371/journal.pcbi.1008771 (PMC7990313; doi:10.1371/journal.pcbi.1008771)
Supplement: S2 Table — The data are given in % of occupied Aβ residues. (XLSX) [file pcbi.1008771.s008.xlsx]

## Sheet: S2_Table
System	Aβ42-SST14	Aβ42-AVP	Aβ40-SST14
I	3.52	2.8	5.4
II	4.12	4.27	3.43
III	4.44	3.92	3.36
Average over last 20 ns	4.02	3.66	4.06
Standard Deviation	0.47	0.77	1.16
Average over 500 ns	3.59	2.94	3.03
Standard Deviation	1.28	0.95	1.18
