# Supplementary material for: Aggregation of Aβ40/42 chains in the presence of cyclic neuropeptides investigated by molecular dynamics simulations
Source: PLoS Comput Biol. 2021 Mar 12;17(3):e1008771. doi: 10.1371/journal.pcbi.1008771 (PMC7990313; doi:10.1371/journal.pcbi.1008771)
Supplement: S3 Table — The data are given in % of occupied Aβ residues. (XLSX) [file pcbi.1008771.s009.xlsx]

## Sheet: S3_Table
α-/3-π-helices	Aβ42-SST14	Aβ42-AVP	Aβ40-SST14
I	2.44	1.83	2.62
II	3.13	5.37	1.1
III	2.58	1.05	0.95
Average over last 20 ns	2.72	2.75	1.56
Standard Deviation	0.36	2.3	0.92
Average over 500 ns	1.75	2.79	1.14
Standard Deviation	1.08	1.31	0.91
