# Supplementary material for: Aggregation of Aβ40/42 chains in the presence of cyclic neuropeptides investigated by molecular dynamics simulations
Source: PLoS Comput Biol. 2021 Mar 12;17(3):e1008771. doi: 10.1371/journal.pcbi.1008771 (PMC7990313; doi:10.1371/journal.pcbi.1008771)
Supplement: S5 Table — (XLSX) [file pcbi.1008771.s011.xlsx]

## Sheet: S5_Table
Molecules	First 5ns (nm2)		Last 5ns (nm2)		Difference (nm2)
	Hydrophobic	Hydrophilic	Hydrophobic	Hydrophilic	Hydrophobic	Hydrophilic
SST14	59.0(±2.5)	65.1(±2.9)	41.5(±5.3)	55.9(±4.5)	17.5	9.2
in Ab42-SST14
AVP	23.1(±1.8)	72.3(±3.4)	11.8(±0.9)	41.2(±1.7)	11.4	31
in Ab42-AVP
SST14	58.3(±2.2)	60.7(±2.3)	38.4(±1.7)	49.9(±1.8)	19.9	10.8
in Ab40-SST14
