# Supplementary material for: Aggregation of Aβ40/42 chains in the presence of cyclic neuropeptides investigated by molecular dynamics simulations
Source: PLoS Comput Biol. 2021 Mar 12;17(3):e1008771. doi: 10.1371/journal.pcbi.1008771 (PMC7990313; doi:10.1371/journal.pcbi.1008771)
Supplement: S6 Table — (XLSX) [file pcbi.1008771.s012.xlsx]

## Sheet: S6_Table
Systems	First 5 ns (nm2)		Last 5 ns (nm2)		Difference (nm2)
	Hydrophobic	Hydrophilic	Hydrophobic	Hydrophilic	Hydrophobic	Hydrophilic
Ab42-SST14 (I)	228.4(±5.8)	298.6(±4.3)	145.1(±1.6)	223.9(±3.0)	83.3	74.7
Ab42-SST14 (II)	221.2(±3.8)	286.4(±6.8)	154.6(±1.3)	216.6(±2.4)	66.6	69.8
Ab42-SST14 (III)	211.8(±8.8)	287.1(±8.7)	144.1(±2.0)	191.7(±2.8)	67.7	95.4
Average	220.4	290.7	147.9	210.7	72.5	79.9
Standard Deviation	8.3	6.8	5.8	16.9
Ab42-AVP (I)	196.2(±4.3)	300.8(±7.6)	128.9(±1.9)	198.5(±3.2)	67.3	102.3
Ab42-AVP (II)	184.0(±6.0)	299.5(±7.4)	116.0(±2.7)	186.3(±2.6)	68	113.2
Ab42-AVP (III)	180.7(±7.4)	289.3(±12.2)	111.1(±2.9)	174.1(±2.7)	69.6	115.3
Average	187	296.6	118.7	186.3	68.3	110.3
Standard Deviation	8.2	6.3	9.2	12.2
Ab40-SST14 (I)	209.3(±2.4)	292.5(±6.1)	132.5(±1.8)	221.1(±2.0)	76.8	71.4
Ab40-SST14 (II)	199.3(±5.3)	284.1(±10.3)	130.4(±2.2)	197.8(±2.6)	68.9	86.3
Ab40-SST14 (III)	208.1(±6.2)	287.6(±9.4)	128.5(±2.4)	196.3(±2.8)	79.7	91.3
Average	205.6	288.1	130.5	205.1	75.1	83
Standard Deviation	5.5	4.2	2	13.9
